# Supplementary material for: Kinetochore protein depletion underlies cytokinesis failure and somatic polyploidization in the moss Physcomitrella patens
Source: eLife. 2019 Mar 5;8:e43652. doi: 10.7554/eLife.43652 (PMC6433463; doi:10.7554/eLife.43652)
Supplement: Figure 2—source data 1. [file elife-43652-fig2-data1.xlsx]

## Sheet: Лист1
CENP-Aexon; CENP-A5'UTR	Cytokinesis defect	Cytokinesis complete
Lagging chromosomes observed in the midzone for ≤ 4 min	0	8
Lagging chromosomes observed in the midzone for ≥ 12 min	9	0
CENP-X5'UTR	Cytokinesis defect	Cytokinesis complete
Lagging chromosomes observed in the midzone for ≤ 4 min	0	4
Lagging chromosomes observed in the midzone for ≥ 8 min	14	0
SKA15'UTR	Cytokinesis defect	Cytokinesis complete
Lagging chromosomes observed in the midzone for ≤ 4 min	0	3
Lagging chromosomes observed in the midzone for ≥ 6 min	5	1
