# Supplementary material for: Kinetochore protein depletion underlies cytokinesis failure and somatic polyploidization in the moss Physcomitrella patens
Source: eLife. 2019 Mar 5;8:e43652. doi: 10.7554/eLife.43652 (PMC6433463; doi:10.7554/eLife.43652)
Supplement: Supplementary file 1. [file elife-43652-supp1.xlsx]

## Sheet: Sheet1
Table S2. Moss lines used in this study
Line #	Clone #	Name	Plasmid	Resistance	References
0582	#2,3	mCherry-tub#52/(Pp3c16_20900(Mps1)-CITRINE)	EKv032	G418, BSD
0584	#4,6	mCherry-tub#52/(Pp3c20_6090(borealin)-CITRINE)	EKv034	G418, BSD
0586	#3,5	mCherry-tub#52/(Pp3c4_13910(MAD2)-CITRINE)	EKv036	G418, BSD
0587	#12,14	mCherry-tub#52/(Pp3c6_9310(CENP-O)-CITRINE)	EKv039	G418, BSD
0588	#9	mCherry-tub#52/(Pp3c6_12030(SKA1)-CITRINE)	EKv040	G418, BSD
0589	#11,12	mCherry-tub#52/(Pp3c12_6220(Nuf2)-CITRINE)	EKv041	G418, BSD
0590	#4,7	mCherry-tub#52/(Pp3c3_37370(Spc25)-CITRINE)	EKv042	G418, BSD
0591	#6	mCherry-tub#52/(Pp3c7_8870(Ndc80)-CITRINE)	EKv043	G418, BSD
0592	#2,3	mCherry-tub#52/(Pp3c6_1750(KNL1)-CITRINE)	EKv050	G418, BSD
0602	#2,4	mCherry-tub#52/(Pp3c24_5040(bubR1)_CITRINE)	EKv123	G418, BSD
0621	#8,13	mCherry-tub#52/(Pp3c19_19770(Taf9)-CITRINE)	EKv185	G418, BSD
0622	#4,10	mCherry-tub#52/(Pp3c15_7370(CENP-X)-CITRINE)	EKv186	G418, BSD
0623	#1	mCherry-tub#52/CITRINE_Pp3c1_20640(CENP-A)	EKv214	G418, BSD
0632	#2, 7	mCherry-tub#52/(Pp3c14_9080(SKA2)-CITRINE)	EKv216	G418, BSD
0633	#4, 7	mCherry-tub#52/(Pp3c14_3020(KNL2)-CITRINE)	EKv217	G418, BSD
0634	#2, 15	mCherry-tub#52/(CITRINE-Pp3c6_9310(CENP-O))	EKv221	BSD
0635	#15, 25	mCherry-tub#52/(CITRINE-Pp3c2_1780(CENP-S))	EKv222	BSD
0644	#17	mCherry-tub#52/(CITRINE-Pp3c2_32580(CENP-C))	EKv223	BSD
0829	#1	mCherry-tubulin#52/Pp3c23_7640(Nnf1-Citrine)	EKv300	G418, BSD
0877	#2	mCherry-tub#52/(Pp3c2_32580(CENP-C)-CITRINE)		G418, BSD
0002	#3	GFP-tubulin/histone H2B-mRFP	pGG616	G418, Zeo	Nakaoka et al., 2012
0655	#1,2,3	borealin exon RNAi in pGG624	EKv109	Hyg, G418, Zeo
0656	#1,2,4,5	borealin 5'UTR RNAi in pGG624	EKv110	Hyg, G418, Zeo
0657	#1,3,4,5	CENP-A exon RNAi in pGG624	EKv113	Hyg, G418, Zeo
0658	#1	CENP-A 5'UTR RNAi in pGG624	EKv114	Hyg, G418, Zeo
0659	#3	CENP-C exon RNAi in pGG624	EKv117	Hyg, G418, Zeo
0660	#3,4	CENP-C 5'UTR RNAi in pGG624	EKv118	Hyg, G418, Zeo
0661	#1,3	SKA1 5'UTR RNAi in pGG624	EKv122	Hyg, G418, Zeo
0662	#10,11	CENP-X exon RNAi in pGG624	EKv137	Hyg, G418, Zeo
0663	#1,5	CENP-X 5'UTR RNAi in pGG624	EKv138	Hyg, G418, Zeo
0869	#1,2,3,6	Nuf2 exon RNAi in GH	EKv133	Hyg, G418, Zeo
0870	#3	Nuf2 5`UTR RNAi in GH	EKv134	Hyg, G418, Zeo
0871	#1,2,3,6	KNL1 exon RNAi in GH	EKv145	Hyg, G418, Zeo
0872	#5,6	KNL1 5`UTR RNAi in GH	EKv146	Hyg, G418, Zeo
0873	#3	Nnf1 exon RNAi in GH	EKv141	Hyg, G418, Zeo
0874	#2	Nnf1 5`UTR RNAi in GH	EKv142	Hyg, G418, Zeo
0875	#1,2	Ndc80 5`UTR RNAi in GH	EKv202	Hyg, G418, Zeo
0876	#4,10	Ndc80 exon RNAi in GH	EKv203	Hyg, G418, Zeo
0696	#3, 16	SKA1-Cerulean in pTM410	EKv235	BSD, Hyg, G418, Zeo
0697	#1,2,5,6,7,8	SKA1 rescue control Cerulean-only pTM416	pTM416	BSD, Hyg, G418, Zeo
0698	#14	CENP-X-Cerulean in pTM410	EKv239	BSD, Hyg, G418, Zeo
0699	#1,2,7,8,11,14	CENP-X rescue control Cerulean-only pTM416	pTM416	BSD, Hyg, G418, Zeo
G418: Gentamicin; Zeo: Zeocin; Hyg: Hygromycin; BSD: Blasticidin S;
