# Supplementary material for: Kinetochore protein depletion underlies cytokinesis failure and somatic polyploidization in the moss Physcomitrella patens
Source: eLife. 2019 Mar 5;8:e43652. doi: 10.7554/eLife.43652 (PMC6433463; doi:10.7554/eLife.43652)
Supplement: Supplementary file 2. [file elife-43652-supp2.xlsx]

## Sheet: Table1
Table S1. List of PCR primers used for plasmid construction
Plasmid	Gene	5' primer	3' primer	Notes
EKv032	Pp3c16_20900(Mps1)	GAGGTCGACGGTATCGGCGTTGCGTGGCAAACGTCATAT	CAAGATATCAAGCTTAGTAGGAGACTCATGTCCTAGGT	Citrine tagging
		TCCTAAAGTCCCTATAGACCCATGTTAATCCAGTTCAT	GTTTAGTCGTCTCGTCTGCTCTGCACAAGCAGCAACCG
EKv034	Pp3c20_6090(borealin)	GAGGTCGACGGTATCCTTCCTTGCGAACACCCGGCATG	CAAGATATCAAGCTTCATTCGGAGCCCACGAGAGGTAG
		TCCTAAAGTCCCTATACCATACATCACACTCAAGATCT	GTTTAGTCGTCTCGTAATCTACCCAGAATTTCTACAAA
EKv036	Pp3c4_13910(MAD2)	GAGGTCGACGGTATCGACAACGAGGTTATTGAAAAAGG	CAAGATATCAAGCTTAAGCTCCTCAGTAAACTTATAGG
		TCCTAAAGTCCCTATTGGTCGCGGAAGCCTTCTATCAT	GTTTAGTCGTCTCGTACGAATTAACTTCGAACTCCTTT
EKv038	Pp3c2_32580(CENP-C)	GAGGTCGACGGTATCGTCTTAGTCCAGACAAAGAACTG	CAAGATATCAAGCTTCTGCGCTGCCAACCTAAGCAGCT
		TCCTAAAGTCCCTATTACTTGTCCATGCTTTGCCCAAT	GTTTAGTCGTCTCGTCGACACGATCATGGTGACCACTC
EKv039	Pp3c6_9310(CENP-O)	GAGGTCGACGGTATCCCTACGTTTCAAGACGTGAACAG	CAAGATATCAAGCTTACGAGGTGTCACTTGAGGCATAT
		TCCTAAAGTCCCTATAACTGAGATTATTCCGATCTGGG	GTTTAGTCGTCTCGTAGTCGTAATGTTGTTTCATATGT
EKv040	Pp3c6_12030(SKA1)	GAGGTCGACGGTATCTTATATGAGAGGTCGTCTCACAC	CAAGATATCAAGCTTGTTTCTATTTATAGAAAAAACTCGG
		TCCTAAAGTCCCTATGTCGTGAAAAAAAAGGCAGTGGA	GTTTAGTCGTCTCGTTCACCATGCCCTTTTGTAAAACG
EKv041	Pp3c12_6220(Nuf2)	GAGGTCGACGGTATCAGCAACACTGGTTAGAACTGACG	CAAGATATCAAGCTTCTGTAATCCTCTGTTTAGTCTCG
		TCCTAAAGTCCCTATTTCTGATGACAAGTTGAAGCGGA	GTTTAGTCGTCTCGTGCACAGTCAATGAACGTCTCAGT
EKv042	Pp3c3_37370(Spc25)	GAGGTCGACGGTATCACTCATTTCCAAGTGCATGTCAG	CAAGATATCAAGCTTCTTCACCAAATACCGAGATCGGA
		TCCTAAAGTCCCTATCATATCCTCGTCTCTTGTCAAAC	GTTTAGTCGTCTCGTCGTCTCATCTACAACTCGAAGTT
EKv043	Pp3c7_8870(Ndc80)	GAGGTCGACGGTATCAATCGTATTGCTTCACAAGAAAT	CAAGATATCAAGCTTCACCTGCAGGGCTGCCATTGTAG
		TCCTAAAGTCCCTATATGCGTTCCTTGGGATTCCTCGT	GTTTAGTCGTCTCGTTTAAGGAAACCCTTCCCACCACT
EKv050	Pp3c6_1750(KNL1)	GAGGTCGACGGTATCCTTGACGAAATAATTCAATCACA	CAAGATATCAAGCTTACGATAGTTAGATTCACCCTTGA
		TCCTAAAGTCCCTATTGACCCTCCAGGGAGAAATAGGT	GTTTAGTCGTCTCGTAACACACTCTAGGTGAGGAGGAT
EKv123	Pp3c24_5040(bubR1)	GAGGTCGACGGTATCGACCAAACAATTAATACCAAGGAG	CAAGATATCAAGCTTCTTTCTCGTGCTTGATTGCA
		TCCTAAAGTCCCTATTCATTGTTTTTTGATTGAGGAGC	GTTTAGTCGTCTCGTGGATCAGCGGCAGTCGACAGTGA
EKv185	Pp3c19_19770(Taf9)	GAGGTCGACGGTATCATGGCGGAGGAAGACGATATG	CAAGATATCAAGCTTCGGCTTAGAATCTTTCCCCGT
		TCCTAAAGTCCCTATCGGTGTGCTTTACTTCACAAGGC	GTTTAGTCGTCTCGTTCCTCAGTCCCGATGAGAAGCC
EKv186	Pp3c15_7370(CENP-X)	GAGGTCGACGGTATCGAAATCTTTAAGTTCGTGTGGGC	CAAGATATCAAGCTTAAAATCTAGCAGTAGTTGTGGCA
		TCCTAAAGTCCCTATAACTGCGTCGGTTTTGGTGATTC	GTTTAGTCGTCTCGTGTACTGGGCTGTTTGATTGCTGC
EKv214	Pp3c1_20640(CENP-A)	GGAGGAGGAGGAAGCATGGCAAGAAGGAAAACTACCC	GGGCTGCAGGAATTCTCAAACAATGGCACCTCGTAGT
EKv216	Pp3c14_9080(SKA2)	AGGTCGACGGTATCGCAAATCCCTTGAAGTTGCTT	CAAGATATCAAGCTTTTCATCCCTCTTAAACACTTTAGA
		TCCTAAAGTCCCTATTCCAATTCGAAACCATGGTTCAA	GTTTAGTCGTCTCGTTATTTGCAACCTCCTGCTAATTTG
EKv217	Pp3c14_3020(KNL2)	GAGGTCGACGGTATCTCATTGAAACGGCGACTGAGA	CAAGATATCAAGCTTCTTGCGTTTTTTAACTGTTGCTG
		TCCTAAAGTCCCTATGTTATGCGGTTACTGTGGAGGT	GTTTAGTCGTCTCGTGGAGTCATTGGCCATTCCATC
EKv221	Pp3c6_9310(CENP-O)	AGTGCCAGTTTAAACATGGAGATTGAATATTGTCGCCG	GCCCTTGCTCACCATAGCTTTCTAAACCCCACCTCC
		GGAGGAGGAGGAAGCGCGGAGGAGAAGGAGAAGCGG	CAGAGACGTTTAAACTCTCAGCATCCTCCTTACCTG
EKv222	Pp3c2_1780(CENP-S)	AGTGCCAGTTTAAACAACCACGCACAGGTCATACTA	GCCCTTGCTCACCATCGCGACCACCTCTCTAACACT
		GGAGGAGGAGGAAGCGAATCAGGTGCTGGAGGAGAA	CAGAGACGTTTAAACTCATGTGTCGGGGACGTCAGC
EKv223	Pp3c2_32580(CENP-C)	AGTGCCAGTTTAAACGTGTCAGGAATAGTCAGTCAGCT	GCCCTTGCTCACCATTTCTCACAAAATATCAATCTCTCG
		GGAGGAGGAGGAAGCAGGGGCGGCATGGTGGGGTTC	CAGAGACGTTTAAACCTCATACAGTCCATGTCATCT
EKv300	Pp3c23_7640(Nnf1)	GAGGTCGACGGTATCATTTCGTAAGTGACTACACAACTT	AGATATCAAGCTTCAAACTTAATTCCACTCGTTCCCT
		TCCTAAAGTCCCTATCGTAGTGGAGCCTTTGTTGAGAA	TCCTAAAGTCCCTATCGTAGTGGAGCCTTTGTTGAGAA
Genotyping PCR	Pp3c16_20900(Mps1)	AAAACGTATCAATTTGAAAGGTCGGGAT	TCGTGTGGTAGAGGATACCAGATTAGAA
	Pp3c20_6090(borealin)	CACATTGTGCAGAAGGACATTGAACA	AAGGACATCGACCCCTAGAATCTAAA
	Pp3c4_13910(MAD2)	GTTGGAGACTGGAACTCTTCAGAGAG	ACCTGGCTTGGTAGAATGACAATTAT
	Pp3c6_9310(CENP-O)	GCAGTTCCCCGATGGATAAGCTACAC	AGATGTGAGCCATGAAGGTGCAATCA
	Pp3c6_12030(SKA1)	ATAATCAGCCTTTGGGCAGTATCTCT	ATGTTGTCAGATGTGTCTTTGTGGCA
	Pp3c12_6220(Nuf2)	TCTGGATACGGAGCTATCTCAGCTGAAG	TAATATTAGTTGAACGGGAATGACGAAGCA
	Pp3c3_37370(Spc25)	GAAGCGAAGTTTTACTCTGTGACTGACA	GCTACTCAGGTGGGAAGTTTGAAGTAAT
	Pp3c7_8870(Ndc80)	AATACAATCATTAGCAGTCTGCAGTGGC	ACTTCAACATTGTGTGTATATATGTGCCAC
	Pp3c6_1750(KNL1)	CTAAGTGGGTGATGACCAACTCTATGTT	TTTACGACGATTTCGTCTCCTGCCATGT
	Pp3c24_5040(bubR1)	CGTAGATTAATCGATGTTGTGAGTAGGG	GTTGTCGTCGAGTATGTCTCCGTG
	Pp3c19_19770(Taf9)	AGTGATCGCACCAACTGGAG	TTCTTCAACTTGATACACATTGGACCCCA
	Pp3c15_7370(CENP-X)	GAGGAGCGATAACTGAGTATACCCCG	TTGTTTCCGTTGATTCTTGTTGTCCAG
	Pp3c1_20640(CENP-A)	tggcactccgctcggcacaac	atgtcggacctctccgattgc	hb7 locus
	Pp3c14_9080(SKA2)	GGAGTGCCAGAAAGTAGCATGAGAG	CGGTTCCTTGCTGTCCCCTTTC
	Pp3c14_3020(KNL2)	GTCGGCATTGTTGTTGATCCACA	GGAGTCATTGGCCATTCCATC
	Pp3c6_9310(CENP-O)	GGCATTATCTGGTAGACTGTGTTGA	AGATGTGAGCCATGAAGGTGCAATCA
	Pp3c2_1780(CENP-S)	TCTCTCCCTCACTAGCAAGGTCGTG	AATTTCCCGTGGCTGAAGGT
	Pp3c2_32580(CENP-C)	CTCTACTTGTTAGGCTAAGTATTTGGTA	ACATGGTGGGCGTTGGCATAA
	Pp3c23_7640(Nnf1)	GGAAGAACGTGTTGTTTCGCAGTATTTG	CCTTACCACATCACACGATTCCACAG
EKv107	Pp3c20_6090 (borealin)	ATTGCGGCCGCATGGGGCGGCCGAAGAAAGCC	ATTGGCGCGCCTCATTGCTGACACCTTCTCCAAC	exon
EKv108		ATTGCGGCCGCAGCTCTGCCAACATGCTGTGC	ATCGGCGCGCCAGCCCCCCTTCTTATATACCCCG	5'UTR
EKv109				RNAi exon in pGG624
EKv110				RNAi 5'UTR in pGG624
EKv111	Pp3c1_20640(CENP-A)	ATTGCGGCCGCATGGCaAAGAAGGAAAACTACCCC	ATTGGCGCGCCACTTGACATTCCTATGCACTTGT	exon
EKv112		ATTGCGGCCGCGGTTTTACGGTTTCCCGCTCG	ATTGGCGCGCCAGCTGCACCCCTCTCTGCTGC	5'UTR
EKv113				RNAi exon in pGG624
EKv114				RNAi 5'UTR in pGG624
EKv115	Pp3c2_32580(CENP-C)	ATTGCGGCCGCATGAGGGGCGGCATGGTGGGGT	ATTGGCGCGCCAGCCTTATTACGAGCTCGAAAT	exon
EKv116	Pp3c2_32580(CENP-C)	ATTGCGGCCGCGTGTTTTCCGCATTGCGCGTA	ATTGGCGCGCCTTCTCACAAAATATCAATCTCTCGC	5'UTR
EKv117				RNAi exon in pGG624
EKv118				RNAi 5'UTR in pGG624
EKv120	Pp3c6_12030(SKA1)	ATTGCGGCCGCCAACGATGCATGACATAGTTGTG	ATTGGCGCGCCTCTCACAACCTAGAATCTGTCAA	RNAi 5'UTR
EKv122				RNAi 5'UTR in pGG624
Ekv 235		AAGAGTTTTTGCAGGATGGAGATGTCTGCAACAGGG	GCTTCCTCCTCCTCCGTTTCTATTTATAGAAAAAACTCGGTT	SKA1 rescue
EKv131	Pp3c12_6220(Nuf2)	ATTGCGGCCGCTCACCTTAGAGGAGCAACATTTG	ATTGGCGCGCCTTCTTGTTCCTCCTTCTGCTGGA	exon
EKv132		ATTGCGGCCGCGATTATGTGCAATCCATTGCAAG	ATTGGCGCGCCTTTGACAGATTTGCAAAAGCATA	5'UTR
EKv133				RNAi exon in pGG624
EKv134				RNAi 5'UTR in pGG624
EKv135	Pp3c15_7370(CENP-X)	ATTGCGGCCGCATGGAGCACCTTACCAGCACAT	ATTGGCGCGCCAGAATACAAATGTATGGCTAAGT	RNAi exon
EKv136		ATTGCGGCCGCCGCAAACCGGAAATCTGGCCTCC	ATTGGCGCGCCAGAATACAAATGTATGGCTAAGT	RNAi 5'UTR
EKv137				RNAi exon in pGG624
EKv138				RNAi 5'UTR in pGG624
EKv239		AAGAGTTTTTGCAGGATGGAGCACCTTACCAGCACA	GCTTCCTCCTCCTCCAAAATCTAGCAGTAGTTGTGGCAG	rescue
EKv139	Pp3c23_7640(Nnf1)	ATTGCGGCCGCATGGGGAACGACGGTGAGAAAAA	ATTGGCGCGCCCTACAAACTTAATTCCACTCGTTC	exon
EKv140		ATTGCGGCCGCAGGCATTTAAAAGTAACAGGCAT	ATTGGCGCGCCTGCTACCGCTAAGCTCAACTGCT	5'UTR
EKv141				RNAi exon in pGG624
EKv142				RNAi 5'UTR in pGG624
EKv143	Pp3c6_1750(KNL1)	ATTGCGGCCGCGGCACTACCTCCCACCTGTCAGC	ATTGGCGCGCCTAATCGTGGCTGTCCGACTCCTT	exon
EKv144		ATTGCGGCCGCCTCGCTCGCTCTCATCAGGTTC	ATTGGCGCGCCCACGCCACTCTGCCCGAAGTGCA	5'UTR
EKv145				RNAi exon in pGG624
EKv146				RNAi 5'UTR in pGG624
EKv200	Pp3c7_8870(Ndc80)	ATTGCGGCCGCCGACTTAGCTACCTACAAGTGC	ATTGGCGCGCCTTCCTTCTCAATATCACCCCCG	5'UTR
EKv201	Pp3c7_8870(Ndc80)	ATTGCGGCCGCTTGTCAAATGTCGGGCCAGCG	ATTGGCGCGCCCTGCGGCTTGCTTGTGCCAC	exon
EKv202				RNAi 5'UTR in pGG624
EKv203				RNAi exon in pGG624
